# Supplementary material for: Development and experimental validation of an osteoporosis diagnosis model based on disulfidoptosis-related genes and immune infiltration analysis
Source: Front Immunol. 2026 May 28;17:1834059. doi: 10.3389/fimmu.2026.1834059 (PMC13253969; doi:10.3389/fimmu.2026.1834059)
Supplement: Supplementary file 1 [file DataSheet1.zip]

Archive with 11 entries (10 files):
- Supplementary Material/
- Supplementary Material/Supplementary Material.docx
- Supplementary Material/Supplementary_Figure_1_Western Blot Data.tif
- Supplementary Material/Supplementary__Table S1 DRGs_01.csv
- Supplementary Material/Supplementary__Table S2 DRGs_02.csv
- Supplementary Material/Supplementary__Table S3 DRDEGs.csv
- Supplementary Material/Supplementary__Table S4 MEbrown_genes.csv
- Supplementary Material/Supplementary__Table S5 GO_KEGG.xlsx
- Supplementary Material/Supplementary__Table S6 GSEA .xlsx
- Supplementary Material/Supplementary__Table S7 GSVA.xlsx
- Supplementary Material/~$ble A.8 GSVA.docx
