# Supplementary material for: Development and experimental validation of an osteoporosis diagnosis model based on disulfidoptosis-related genes and immune infiltration analysis
Source: Front Immunol. 2026 May 28;17:1834059. doi: 10.3389/fimmu.2026.1834059 (PMC13253969; doi:10.3389/fimmu.2026.1834059)
Supplement: Supplementary file 1 [file DataSheet1.zip › Supplementary Material/Supplementary__Table S1 DRGs_01.csv]

symbol
CYFIP1
EMILIN1
INF2
FLNB
SLC7A11
SLC3A2
AJAP1
TM9SF2
FLNA
MYH9
TLN1
ACTB
MYL6
MYH10
CAPZB
DSTN
IQGAP1
ACTN4
PDLIM1
CD2AP
RPN1
NCKAP1
ZNF484
CCNC
MSH3
CCT5
SKA1
ZCCHC14
SCGB3A2
HOXA2
RABL3
CPM
C12orf75
WDR44
POU4F1
AKIRIN1
C9orf72
LIX1
ELTD1
KIF7
RPRD1A
SERPINE2
IPO9
MTMR2
LONRF1
ARC
NRROS
MBOAT2
RGAG4
TXNRD1
C6orf203
DEFB119
FMO3
EVI2B
KRT83
KRTAP20-3
ACAP2
NUTF2
ZNF547
TMEM97
AGXT2
FAM186A
WDFY1
JUP
PDE5A
UBL4B
SCN2B
CEP192
HIST1H3B
UGDH
MC4R
MED25
GAPT
MROH2B
ISG20
SNX10
SLCO1C1
CALB1
CFDP1
VPS35
HRASLS
PSMA6
PLD3
EIF3F
TM2D3
ACACB
CMAS
ZNF20
B2M
TMC4
CDKN2AIP
ADD1
BHMT2
TOX4
SLC25A23
ARHGAP31
CCDC37
FNDC3B
UBE2D2
CDC23
DDX5
THSD7B
RP11-93B14.6
PDCD6
GPX4
RUVBL2
ZNF691
ANO8
NOP10
BANF2
PFKFB3
SPO11
OLFM1
HIST4H4
SCN11A
MEGF8
FAM163B
USP19
OR1N2
CXCL13
SAP30BP
ATP6V0A2
PSMB4
APRT
POLR1D
KRT73
GPR61
CPZ
SPINT3
EFCAB7
ZNF639
HIST1H2BB
LSM4
LRRC10
PLD2
LMO7
CCT6A
APBA1
WFDC1
CER1
UBR4
DPP7
PTGES3L-AARSD1
OR1G1
PRKACA
FBXW5
PHGDH
DDIT4
KLHL11
HNRNPA1
SGCD
LRBA
AP3B1
FAM86B1
KCTD19
EXOC7
IFNA7
MSH6
SIRT7
MGAT2
FAM126A
XPOT
HIST1H3A
CASP14
C16orf96
TNFAIP2
LIPH
LTB
ALDH3A2
HEXDC
SIAE
SEMA3D
RNPS1
NEK11
SLC1A6
NPC1
PROL1
SDE2
IL1RAP
CENPH
ZNF296
CCDC149
TADA2A
GDPD3
NPTN
FBXW11
TMEM101
SUPT16H
LAMTOR1
CYLC1
ARL3
FBXW12
CCDC108
ITPA
TOMM6
SLC17A3
H3F3B
HACL1
ATP7B
PKIB
KLHL10
SS18
ZNF812
DIS3L2
TRPT1
PGRMC2
CDYL
OR8B12
ENGASE
RANBP3
SLC39A5
NOL8
ADAM22
SLC52A2
ZNF280D
HIST1H3E
PRKCSH
PFDN2
SLC7A6OS
POMZP3
PRMT3
DHODH
CEP85L
C12orf68
NSMF
TIMM17B
DDX52
BAI3
KLHL28
BACH2
PRKAG2
RPS11
MAP1LC3B
SLC8A3
SLFN14
SECISBP2L
NECAB2
ATP6AP1
FOSB
LACC1
LMOD1
ZNF221
SLC35E3
ZNF543
CBY3
CHRNA5
M6PR
FANCG
TRIB1
ABCC12
SPCS2
TMEM177
ACTR1A
ANKHD1-EIF4EBP3
ELMO3
TCTN3
APEX2
TOMM22
ZNF446
ANTXR1
B4GALT3
DCAF13
JUN
TXNDC9
PEX16
UBAC2
HCN1
ASB10
ST6GALNAC3
FAM124A
ZMAT1
ERVV-2
OBP2A
VBP1
TTLL2
CENPL
CCDC70
TNMD
EBP
LYPD3
GGA3
ASB9
NOP16
OR10AD1
ANTXR2
HNRNPR
AFAP1
EIF6
TAS2R41
MYPN
HIST1H4A
LRRK1
GEMIN2
GRN
SAT2
LRRC7
GDPD1
CYB5B
URB2
ACADVL
PKD2
UQCRB
NGLY1
CISD1
NAPB
CCL7
COL4A3BP
CYHR1
KIAA0232
PIGK
TMPRSS4
RBMX2
TMEM168
WDR7
MRPL4
DAZAP1
R3HCC1L
C12orf66
PELI2
CYB561D1
LEFTY1
PRKG2
GBAS
KIAA1731
MAP2
YPEL1
WDR87
SLC25A38
NXT1
GABPB2
OSCP1
RFC2
TNC
BTG2
TCF4
SCAMP4
STAM2
CCDC61
ZNF259
FOXP4
WNT9A
MYRIP
KIF18A
CDK18
SLC46A3
TLE4
HEXB
COG5
NRBP1
FAM89B
PRRG1
ASB6
RPL36A
INHBC
RRP1
RAVER1
PCLO
KRT72
UCHL1
DIS3L
ZNF182
ZBTB8A
KIAA1551
CHD1L
MSX1
CEPT1
RTF1
CNIH4
IFI44
IL2
RNF14
SLC6A1
ZFP30
ZDHHC23
EID1
F7
CST7
SPATA21
ZNF280A
GTF2F1
IDH2
RNF32
CDC25B
CTIF
TEAD2
PROX1
SRSF6
LAX1
MED16
STAT3
PDZK1
LYPD4
CES3
AMACR
PDAP1
CCM2
PEX5L
FAM210A
PAPSS1
SNX12
C20orf202
MICU2
LSM5
PF4
ZNF506
RD3L
HOXB13
CCDC158
FAM166A
C12orf61
DYNC1H1
UTS2B
TM2D2
CAPSL
TNN
UBAC1
FABP12
GTF2E2
EML6
GP9
TCF20
NOB1
TMED4
TRIM47
GNG12
C15orf60
CYLC2
ATPIF1
EXT1
YARS
NMNAT2
GARNL3
DEFB108B
KRCC1
SERPINE3
PTGR2
SHISA6
FEM1C
TRA2A
MDP1
SNRPB2
TTC17
PKIA
AP1M1
DHRS11
IFI27L2
CRCP
HIST1H2BM
CLDN18
AMPD1
OR51I2
CDK6
AFF1
ITGB8
RPS21
MCPH1
AP1G1
DDN
ACOT2
HIST2H2AC
LRRC32
HS6ST2
TFAP2C
RBMS2
LAPTM5
TSACC
FBXL20
ZNF317
TWIST2
TNXB
PNN
ZRANB1
EIF4B
RBM34
HCAR3
TMPRSS3
TMX2
SERPINB1
FAM161A
EFCC1
OR1A1
CENPW
ZNF697
RAB9B
SH2D2A
TMEM88
TNFRSF17
UBP1
CORO1C
C20orf195
DIXDC1
IGSF9
AQR
CACFD1
IMPG2
PMVK
ZFP90
PGLYRP4
AKAP14
KLF3
PRELID1
VPS18
SQLE
PSME1
C20orf112
KATNBL1
C8orf37
MPZ
CYP2R1
C7orf55
PEX14
BCL2L2
C7orf50
RRP12
ZNF160
TRHR
NCAPH
ZC3H7B
WDR70
RSPH3
HSPB7
METTL13
C21orf33
DPYS
EIF4EBP3
WBSCR28
ABCG1
TSR1
FBXL2
SMAD4
KRT78
AKT2
MXD3
ADAM15
C1orf74
ATXN1L
SLC29A3
LHFPL3
CA11
DEGS1
WFDC3
ZNF606
ARHGEF7
GPR125
APIP
JDP2
ARHGAP12
MED12
MUC22
NUP133
TMCO5A
MAPK8IP1
SNRK
GNAT2
ATP5L2
NDST1
TMED1
KRTAP10-9
SMIM9
TPI1
GINS1
ANKRD39
TYROBP
KDR
USMG5
FAM219B
SOAT2
P4HA3
ZNF181
TOMM5
PLSCR4
ZNF678
GABRG3
TBC1D13
NUP43
COL4A3
STMN4
SERPINA4
IWS1
WFDC8
BCLAF1
ATG13
MLLT10
DTNB
CIB4
SEMA5B
NFATC4
ITGB4
C19orf45
ATRX
PNPLA1
RP11-389E17.1
STMN3
CD79A
TRIM69
DPPA5
GALNTL6
RAB32
SRRM5
RPP14
GATA5
SPHKAP
EPM2AIP1
RAB4A
EGFL6
CGREF1
C3orf14
RPLP0
GDI1
RNF220
ZNF865
POLR2C
FDXACB1
KRTAP4-3
TBX18
ZNF180
JKAMP
LAIR1
SPTSSA
MYH14
DET1
EBI3
RNF26
CTBP1
SLAIN2
PLEKHA5
TNPO3
STK16
DIEXF
C7orf62
43800
KRT222
HLCS
TGIF1
NECAP1
SYT5
FEM1A
FGF3
ZNF766
NRF1
DIP2B
TXN
43535
ANKRD16
DCN
C9orf117
ZDHHC4
UNC50
PIFO
NTN1
BCAS3
IL6ST
IGF2BP2
PRKRIR
REG3A
PEX12
POLR1B
RNASE2
FAM155B
DDI1
PIGL
RAD23B
GPR88
MYOZ3
SYNE2
CCL8
PIK3IP1
ZCCHC4
ELL3
C2orf47
PCYOX1
SARM1
ATP6V1A
ZNF749
ZNF449
ZEB1
SAV1
NKTR
TMPRSS11D
RNASE13
FAM150A
PIGW
OCA2
SFI1
GLO1
PCDHGA5
ZNF565
PEX6
GPC1
DHRS13
ART1
GRHPR
SDR42E1
DNMT1
LTA
EXOC1
RPS12
TAL2
CST9L
TAPT1
KLF1
GRAMD1A
HLA-B
NAV1
C16orf92
AFTPH
FAM83E
CLIP2
CXorf57
FUBP1
UBE2E1
AK5
ZNF653
TNRC6B
RAB37
OR52N1
SEC14L6
ZNF23
SULF1
C7orf41
STK17A
TARM1
RAB2A
CHST4
MAT2A
SLC35G2
UCMA
AFF2
TAX1BP3
COG2
PIK3CD
NME2
HIST1H2AB
TAGLN
MIP
SCRN1
ATAD3A
DDX1
C15orf53
KRTAP10-4
MMD2
MTHFS
ARSD
DCLRE1C
HSP90AB1
ITGAE
PWP2
HIST1H2AD
LRP5
USP18
RETNLB
CNTRL
HOXD9
CNTNAP1
COPE
PSD3
ZNF10
OSGIN2
EBLN1
TMEM44
DOK4
TRAF1
CENPO
SESN1
TAF9
RBBP7
ZNF419
DHX15
GML
CD97
RFWD3
RER1
TNFSF10
CORO2B
ICOSLG
MAP3K1
RGS6
ZNF407
CIRBP
SMYD2
FOLR3
C17orf85
STPG2
TSSC4
FZD1
MTMR4
AGBL3
GTF3C3
TTLL11
UBXN2A
TGFBR2
CLIC5
ACSM5
OSCAR
TMEM57
MKI67IP
KIAA0087
CCDC30
ECI1
TM9SF4
CDRT1
HM13
RAP1B
GSTA5
KATNAL2
MAS1L
CACNA1C
CDT1
HDGFL1
GDAP2
SYCP1
STK3
BPI
GPR15
C7orf57
FAM217A
CDC42BPA
APOL4
TBC1D14
TTF2
LEPROTL1
HS3ST3A1
EDF1
WDR20
TMEM41A
FAM120B
IQCK
CENPI
PAK1IP1
CWC22
AEN
LSM7
GSK3B
ADAMTSL3
STK32C
POLE2
ESPNL
LILRA2
IFT88
KBTBD4
PLEKHO1
MBOAT1
MSANTD2
VCP
BFAR
NFIC
GAR1
ENDOV
CCDC144NL
UBE3C
PRPF3
OR9Q2
IFI35
ELF2
CCDC42B
CCDC176
ZBTB44
GRPEL1
PDC
ANKLE2
IGF2R
NRARP
ATP1A3
CSNK2B
NSF
PSMB6
MS4A13
PARD3
SND1
DND1
WBP5
OR6C74
KAL1
MTPN
ADAM17
SFN
POFUT1
MPND
MAGED1
NKRF
ATP5L
KCNMB2
CERS3
CTLA4
ZFP62
ZNF155
GTF2H1
SBF2
NT5M
CCNE1
FRG1
AQP6
ZBED4
GRB2
SERPINA3
ADM
AMZ2
CD200R1
C8B
IQGAP2
OR2M5
TTC4
TMEM102
INPP4A
RPS3A
RRM2
LPCAT3
WIBG
ANGPTL6
HIGD2B
PRKD1
FAM186B
PROSC
EMILIN3
TMEM219
MRPS36
TCEA3
KCNJ6
SNN
PYGB
TMEM243
MYO10
ALDH7A1
DRAP1
DOLPP1
BRDT
PPP2R5E
ATP11B
PTRH1
C9orf85
C1orf173
RASSF1
MYOT
GNL1
FBXL6
WDR12
ADAM21
ERI2
TMEM59L
BMP5
C5orf27
PGK1
TSSC1
TARDBP
SMPDL3B
CHD4
ANGEL1
NID2
RNF128
DEFB132
CPLX3
KRT9
USP37
KIAA1671
FAM200A
C6orf15
NR5A1
LNX2
NRM
ARL4C
GGCX
MARCKS
SLC25A21
KIAA1279
WASF1
ZMAT3
TMEM254
SYCN
TNFRSF1A
JOSD1
PCDP1
FNDC8
HAND2
PBX2
MMAA
SLC9B2
TAF5L
PI4KA
BCAR1
MEGF9
GPR124
KCTD11
DCDC2B
PRSS55
TRAPPC2L
BMP2
TRPA1
BPIFB4
PSMA1
MGST1
NEUROD1
RAB17
CRIPT
CDCA8
GRID1
FAM50B
ZNF34
CLU
COL4A2
TNS4
IL12RB2
SRC
RPS15A
MEP1A
TMEM43
BRK1
SLC7A8
ZNF207
CALCOCO1
OXSR1
DOC2A
C10orf2
FAM98B
IFNB1
SEPHS2
EXOC5
ARIH2OS
GSKIP
NTM
LRRC69
CYP27C1
STRIP2
ZW10
TPR
RTP2
ITGB7
GATA4
NEU4
FAT1
B3GALT2
SLC25A41
WDR43
ZBTB16
ODC1
RAB22A
FAM105A
MTMR6
FOSL2
ASB18
NACC2
FAM214A
ORC3
MYNN
DNMT3B
IL5
RAB6A
TTLL1
PITX3
SDCCAG3
POLD2
AASS
GABRB1
ARHGAP33
PLEKHG5
SOCS5
DDX55
PARP15
MAP1LC3C
RAD54B
43527
GAN
HAX1
SETX
PRKCDBP
GPR182
LOH12CR1
EMC2
DNAJC5
EMB
ORC1
ANAPC4
ACAT2
TSPAN5
WDHD1
CAPN12
FOXC1
PANK2
ARHGAP8
LCE3C
SOST
DPPA3
HENMT1
EXOSC6
MGAT4C
CD6
NRL
CDC25C
ELAC1
SNAPC4
IL27RA
ZKSCAN8
FAR2
FAM83F
OR51F2
TCEB3
EDNRA
TRIM22
OR4K17
TLDC1
RPA4
PLOD1
FGF14
TMEM163
LIPC
METTL2A
ARMCX3
RD3
DLST
SOD2
RBBP4
GOSR2
IRF1
CLCN2
HGS
TBC1D5
WFDC12
TRIM44
CRH
FIGNL1
C16orf78
CD207
CSTL1
GOLPH3
RHBDL1
KIF24
HCN4
PHKB
MTMR1
SHOC2
ABHD10
SCRT2
STARD5
C2CD5
RNASE6
C8G
DLK2
TAL1
APOL1
PHYKPL
LY6K
KCNB1
STOX1
RNF39
BMPR1B
LCA5L
BTF3L4
NACA
SPATA8
UNC5C
CCDC17
ATP6V1C1
GRHL2
POU2F3
HERC3
ETAA1
LPHN3
KATNB1
SMAD6
BTG4
SLC12A1
PALM2
ATG16L1
VCL
DSP
GPR18
METTL9
UGGT2
THEMIS2
ARHGAP19
MOSPD3
ASCL5
MBNL2
CREBZF
TMA16
KRBOX4
TAGLN2
TJAP1
MRGPRG
ACOT13
IL36RN
AXIN2
FREM3
DEDD2
PCM1
DNAJB13
POLA1
CSN3
FAM134B
NUDT14
ALDH5A1
PIAS2
CSNK1A1
BAAT
ATP6V1C2
PLSCR2
STX8
FAM217B
ZNF805
ATP13A3
FAM83G
NAA15
ADH7
BOLA1
KIF4B
UBQLN2
RECQL
BOP1
ZNF443
HIST3H2A
HS3ST1
PLA2G4C
PDGFC
ZFC3H1
TREML4
FAM117B
FAM149B1
LILRB5
LIPM
SDF2
PCDHB3
FRMD8
ANKRD34C
UCKL1
FCRL3
OR10H1
OR51B6
FGF1
LYPD5
SF3A2
ADAR
ST5
EIF3M
KCNF1
XRN2
SP100
OTUD7B
C15orf38
GPR3
KCNQ4
ADAM23
KRT23
TAS2R13
FBXO21
RDH16
ESYT2
ENPP3
SPATA32
FBXO30
DTHD1
CHIC2
KBTBD6
RPP38
HPGD
E2F1
XXYLT1
SEC63
PIGF
SOS1
LY9
SALL2
BTBD11
GPR173
RNF151
SLC30A3
KRT26
BTBD18
ATN1
DNAJC25
ZC3H13
SETD5
MPHOSPH6
VWA7
PTPRA
CPNE3
RDH8
GXYLT1
MRPS33
TRPV5
WFS1
UBC
PDHX
WDR65
IL17B
SLC35B3
SLC13A2
COLEC10
RNASEH2A
SERP2
SUCLG2
ADCYAP1R1
C6orf10
ZBTB48
GPR32
ADCY6
ZNF525
C9orf135
GPR113
USP53
MAP4K3
DIRAS2
RPAP1
CD83
SEC14L3
CENPM
CEP76
KRTAP10-7
PRR15L
ABCA12
C8A
ACADSB
C9orf131
INIP
IAPP
MYCT1
FAM86A
TRUB1
SH3BGRL
LPPR3
RND3
SH2B1
HECTD3
NKD2
HTR1B
SMAD2
ITM2A
NFIL3
RPS6KA3
GPR37
CHAF1A
P2RX2
LRP2
ABCC11
H2AFJ
ATP8B4
SPP2
GYS2
CRYAA
PILRB
JMJD4
MSMO1
PRKAR2A
DENND2C
ABHD1
NHP2L1
KIAA1462
SCML2
TIMM10
SLC43A3
COPS3
MICALL2
GPR171
OR52I2
ZNF658
PICK1
MRPL46
ZNF385D
LIG4
PCNT
MOB3C
PPARG
NR1H4
GPR179
RAB33A
CPO
COL11A2
GCNT4
MYL4
CITED2
TDP1
CASQ1
PPP1R12A
RABL6
CTRL
LDLRAD2
PBDC1
MESDC2
CLRN3
PSMC2
CLIP1
METTL21A
SIPA1L3
CNFN
XAGE5
FCHSD1
DNAL4
NIPA1
SLC9A5
ELP6
OR7A17
DDX47
PSMA3
EPC2
FLT4
PIEZO1
KHDC1
PRSS58
LRCH2
MAPK10
SMG7
ANKRD27
RBM33
CASC4
VTI1A
OR1B1
USP9X
CHMP7
FSIP1
PQLC3
RDX
SPATS2L
ACBD6
NPC2
ZNF141
COL1A2
KIAA0556
SHROOM4
TAAR2
FCHO1
MEFV
EIF2AK1
MBNL1
TMEM115
MRO
LMO1
POU5F2
DCUN1D3
HERC4
TIMM17A
EFCAB9
C2CD4B
PLEKHM1
PPP2R2C
TSTD1
HTR2A
PRDM16
PRPF38B
CCDC125
IDUA
PPP1R16A
PCYT2
HIST1H2BE
SUMO1
HIST1H2BJ
CPLX2
OXR1
TMCO2
EOGT
CELF6
LYRM2
HIP1R
RFX8
PDZRN3
ZG16
FMO5
GLYATL3
DCUN1D5
C21orf67
NTN4
CRELD1
BRD4
DMXL2
KCNA6
SLC14A2
DEFB129
SLC5A7
TUBA8
FOXO3
KDM4C
CBLC
PDPN
DYSF
MAFK
SH3BGRL2
PTPN21
RBM38
OR52K1
AC016757.3
TMEM78
C6orf89
ABCB9
CNOT10
DESI2
ZNF250
STOM
RNF175
KCNIP2
DNTTIP2
NPPB
TIPIN
TRIAP1
UBE2R2
LRP10
ZNF319
CAMKK1
ADA
TRAPPC11
OR1D5
TEDDM1
DRAM1
VPS39
ZC3H12A
C15orf59
NRP1
GATM
KIF2A
TMPRSS9
ZBTB9
PTPN22
E4F1
PRR24
ITIH2
EIF2S3
RPS5
TPRX2P
PCDH9
MUL1
RWDD2A
REXO1
IRF2BPL
TRPM8
IL22
TYW1
SPATA20
OPCML
LCN12
NR1I3
DNAH10
MRGPRX1
CD28
COX7B2
EML2
SETD2
SCN1A
GDF1
WFDC10B
ATP6V0D2
ALDH1A2
C11orf85
DDX59
SNTG2
C20orf187
PPP1R3C
TSHZ3
KRTAP5-10
SHANK2
OSER1
ZBTB17
CTSD
TEAD4
CCDC132
SCN3B
ETNK2
POLR3K
GPR115
TMEM45B
OR7A10
CDC123
DNAJB4
IPCEF1
PLK4
DDX6
LRFN3
FLT3
TJP1
IL20
SCGB1D2
VEGFC
OPN4
KIF11
TEPP
RASL12
SOSTDC1
NDOR1
RTP1
WDR74
IL13
ZNF148
RABL5
HGFAC
TMEM63B
MUTYH
CTNNB1
SRMS
TCTEX1D2
ZBED2
TAS2R38
CENPE
ABHD14B
TIGD4
TMEM139
GDF5
SHARPIN
LRRN4CL
ARL13A
CCL5
SGK1
RBM27
BBS9
MRPL43
PNP
KLK13
SHC2
USP36
GNB2L1
HTR3E
BTBD1
KNSTRN
WDR55
NGB
HKR1
DFNB31
TSSK4
BRPF1
43526
SETDB2
CCDC22
CTRB2
NUDT7
PIGV
INA
TNIP1
ZNF415
CD2
FOLH1
CRHR1
CST5
BHLHE41
IRF2
SSX7
ZNF79
C19orf55
UBLCP1
RSPO3
DCAF4L2
BTG3
RCC1
PSAP
TLL2
LCMT1
SAMSN1
RARG
C19orf44
PCDHB10
FADS6
GPT
DTX2
ZSCAN18
ERC1
LRRIQ3
NMT2
DSN1
RYR2
ASPSCR1
MICU1
MAD2L1
OR52I1
HFE
VKORC1L1
DDOST
GAST
MRGBP
ATOX1
PPRC1
C3orf49
CCDC47
TOMM20L
TDRP
TMEM11
UBQLNL
MEX3A
IKZF1
OR2B6
KRTAP5-11
FRMD4B
OR2Y1
DPAGT1
C9orf169
SPDL1
FBXO36
AHDC1
PIK3R5
FSTL4
EMC8
EVA1B
TTC31
FBXW8
IPO7
TMEM106C
LENEP
PNPO
KHDRBS2
ARHGDIA
AOC1
GDF6
SLC7A1
G2E3
PITX2
ARID3C
VPS8
NR4A2
ATP2C2
SFXN1
CHKA
MCM3AP
ZIC2
HIST1H1B
CNN2
RPL7
ARPP21
SMG8
C9orf91
RECQL5
UCN
TTLL3
NCL
ZNF436
TOMM34
SH3PXD2A
ASXL2
GAL3ST3
PLEKHM3
PCTP
RHCE
FARSA
SLC38A11
LGR4
DCAF4
STON2
MT3
MAP3K8
EGR4
NUDT3
DMGDH
ARMC4
ARFGAP3
KIAA1109
CLEC3B
RFTN1
NEO1
TAOK3
CBX1
TAS2R40
PPP1R1B
CTAG2
CPQ
TP53INP1
PRR22
LRIG3
DHX36
VPS13D
ABHD14A
CROT
C10orf76
ISL1
IL36A
RPL35
FTH1
WDR61
CADPS2
GSDMA
DEFB123
RAB40C
CTDSP2
SF3A1
BTBD10
PTGER3
NFXL1
TMEM141
OR2F2
GNA14
PGBD3
ZC3HAV1L
ZCWPW1
PPAN
LRRC10B
ECD
SCGB1D4
ASPG
NR2E1
FAM182B
SPICE1
KANSL1
CAPZA2
R3HCC1
GPR35
SNX11
OR2C3
C7orf73
CETN1
TRIM15
KRTAP5-1
CNPPD1
IL21R
FKBP5
GNPTAB
DDX42
KLK9
MARK4
PCK2
MINA
KRTAP11-1
RPLP2
APCDD1
CASC10
C14orf2
ZNF2
C4orf47
SLC5A11
ACTN1
KRTAP10-5
DIAPH2
OR10J1
SLC5A5
ADAD1
MORN4
DRAXIN
FBXO7
CPEB4
OR2A2
OR14I1
SEMA4D
CLDN12
AQP2
ANO10
PKD2L2
OR6C76
OR10T2
PHKG1
LIN28B
NAP1L4
FAM220A
GPRC5D
PLXNA3
EDC3
HLA-DMA
OR7C1
PTPRG
F12
SYT16
CREB3L2
UBN2
GRK6
LSM3
MAL
EIF4E2
TRIM3
TMF1
NAT8
TUBAL3
IL3
CA13
CHORDC1
SPG21
FRAT2
KIAA1024
RAB3C
S1PR1
SPNS1
FBL
RAB39A
TOM1
TMEM132D
PAX9
GPR20
KIAA0368
TG
NSUN4
PLCB4
TNKS1BP1
CKM
CA12
CRISP1
ABHD6
OR11H6
LRCH3
HCLS1
KRTAP10-12
TRIP11
COL28A1
ERN2
CTD-2616J11.4
ARMCX2
OR5D16
MMP3
CBFB
AKT3
PROSER1
TACC2
PPTC7
TSPAN33
FAM78A
MAN1B1
YKT6
RAB39B
STAB1
CDC42
WDR88
CLEC4D
RGMA
C2orf57
FEM1B
MIA3
NPM2
POLD3
ARHGAP29
RGS20
TMEM50A
DAAM1
EPYC
CPXM2
NOD1
KRT81
TRIM4
CD99L2
IRF5
SLA
OIT3
SYNE1
RFXANK
KCNJ1
FLG2
DYNC1I2
FAM177A1
PTGES3
ESYT3
C20orf173
MKI67
C9orf40
OXT
FCAMR
ENAH
SAMD15
TMEM42
NSD1
LYPD1
TCHP
CNNM3
OR8B4
MMP10
OLA1
SATL1
ZNF534
C5
IGFBP2
CDKL5
COX8C
DSC3
CCDC57
FOXN4
LARP4
CCPG1
ERCC5
SLC52A3
RRAGA
ERN1
TMCO4
EIF3K
ARRDC4
RHNO1
NCKAP5
LMBRD2
PIK3C2G
C19orf68
FAM216B
GIGYF2
SSRP1
ADIPOR2
PRDX5
SIRPD
TSPAN15
ASB15
MAP2K2
ZMYM4
ESPN
MMS22L
STK39
SACS
SPACA7
GRXCR2
LETMD1
VNN3
RP11-553A10.1
MSANTD1
ZNF490
PIK3R1
PHC1
CD34
SMARCD2
KCNN4
RPL22L1
FAIM
MEF2BNB
CCR9
TGDS
VSIG10
OXCT1
ARMC1
TCF7L2
DRG1
[truncated: 871 more rows]
