# Supplementary material for: Development and experimental validation of an osteoporosis diagnosis model based on disulfidoptosis-related genes and immune infiltration analysis
Source: Front Immunol. 2026 May 28;17:1834059. doi: 10.3389/fimmu.2026.1834059 (PMC13253969; doi:10.3389/fimmu.2026.1834059)
Supplement: Supplementary file 1 [file DataSheet1.zip › Supplementary Material/Supplementary__Table S2 DRGs_02.csv]

x
CYFIP1
EMILIN1
INF2
FLNB
SLC7A11
SLC3A2
AJAP1
TM9SF2
FLNA
MYH9
TLN1
ACTB
MYL6
MYH10
CAPZB
DSTN
IQGAP1
ACTN4
PDLIM1
CD2AP
RPN1
NCKAP1
ZNF484
CCNC
MSH3
CCT5
SKA1
ZCCHC14
HOXA2
RABL3
WDR44
POU4F1
AKIRIN1
ELTD1
RPRD1A
SERPINE2
IPO9
MTMR2
LONRF1
ARC
MBOAT2
TXNRD1
FMO3
EVI2B
KRT83
ACAP2
TMEM97
FAM186A
JUP
PDE5A
SCN2B
CEP192
HIST1H3B
UGDH
MC4R
MED25
ISG20
SNX10
SLCO1C1
CALB1
CFDP1
VPS35
HRASLS
PLD3
EIF3F
TM2D3
ACACB
CMAS
B2M
CDKN2AIP
ADD1
BHMT2
TOX4
SLC25A23
UBE2D2
CDC23
PDCD6
GPX4
RUVBL2
NOP10
PFKFB3
SPO11
OLFM1
SCN11A
MEGF8
USP19
CXCL13
SAP30BP
PSMB4
APRT
POLR1D
SPINT3
ZNF639
HIST1H2BB
LSM4
PLD2
LMO7
CCT6A
APBA1
WFDC1
CER1
UBR4
OR1G1
PRKACA
PHGDH
DDIT4
KLHL11
HNRNPA1
SGCD
LRBA
AP3B1
EXOC7
IFNA7
MSH6
SIRT7
MGAT2
XPOT
HIST1H3A
TNFAIP2
LTB
ALDH3A2
SEMA3D
RNPS1
NEK11
SLC1A6
NPC1
PROL1
IL1RAP
TADA2A
GDPD3
NPTN
FBXW11
SUPT16H
CYLC1
ARL3
FBXW12
ITPA
SLC17A3
ATP7B
SS18
PGRMC2
CDYL
ENGASE
RANBP3
NOL8
ADAM22
HIST1H3E
PRKCSH
PFDN2
POMZP3
PRMT3
DHODH
TIMM17B
DDX52
BAI3
KLHL28
BACH2
PRKAG2
RPS11
MAP1LC3B
SECISBP2L
NECAB2
ATP6AP1
FOSB
LMOD1
ZNF221
SLC35E3
CHRNA5
M6PR
FANCG
TRIB1
SPCS2
TMEM177
ACTR1A
ELMO3
TCTN3
APEX2
TOMM22
ZNF446
ANTXR1
B4GALT3
DCAF13
JUN
TXNDC9
PEX16
OBP2A
VBP1
CCDC70
TNMD
EBP
LYPD3
GGA3
ASB9
NOP16
HNRNPR
AFAP1
EIF6
HIST1H4A
LRRK1
GRN
CYB5B
URB2
ACADVL
PKD2
UQCRB
NGLY1
CISD1
CCL7
COL4A3BP
CYHR1
KIAA0232
PIGK
TMPRSS4
RBMX2
TMEM168
WDR7
MRPL4
DAZAP1
PELI2
LEFTY1
PRKG2
GBAS
KIAA1731
MAP2
YPEL1
SLC25A38
NXT1
RFC2
TNC
BTG2
TCF4
SCAMP4
STAM2
MYRIP
KIF18A
SLC46A3
TLE4
HEXB
COG5
NRBP1
FAM89B
PRRG1
ASB6
INHBC
RRP1
PCLO
UCHL1
CHD1L
MSX1
CEPT1
RTF1
CNIH4
IFI44
IL2
RNF14
SLC6A1
ZFP30
EID1
F7
CST7
ZNF280A
GTF2F1
IDH2
RNF32
CDC25B
PROX1
LAX1
MED16
STAT3
PDZK1
CES3
AMACR
PDAP1
PEX5L
PAPSS1
LSM5
PF4
ZNF506
HOXB13
DYNC1H1
TNN
UBAC1
GTF2E2
GP9
TCF20
GNG12
CYLC2
ATPIF1
EXT1
YARS
NMNAT2
KRCC1
FEM1C
TRA2A
SNRPB2
TTC17
PKIA
DHRS11
CRCP
HIST1H2BM
CLDN18
AMPD1
CDK6
AFF1
ITGB8
RPS21
MCPH1
AP1G1
DDN
LRRC32
TFAP2C
RBMS2
LAPTM5
TNXB
PNN
EIF4B
RBM34
TMPRSS3
TMX2
SERPINB1
OR1A1
SH2D2A
TNFRSF17
UBP1
CORO1C
C20orf195
DIXDC1
AQR
IMPG2
PMVK
PGLYRP4
KLF3
SQLE
PSME1
MPZ
CYP2R1
PEX14
BCL2L2
RRP12
ZNF160
TRHR
NCAPH
ZC3H7B
WDR70
HSPB7
METTL13
C21orf33
DPYS
ABCG1
TSR1
FBXL2
SMAD4
AKT2
MXD3
ADAM15
SLC29A3
CA11
DEGS1
ZNF606
ARHGEF7
GPR125
APIP
ARHGAP12
MED12
NUP133
MAPK8IP1
SNRK
GNAT2
NDST1
TMED1
TPI1
GINS1
TYROBP
KDR
SOAT2
PLSCR4
GABRG3
TBC1D13
NUP43
COL4A3
STMN4
SERPINA4
WFDC8
BCLAF1
MLLT10
DTNB
NFATC4
ITGB4
ATRX
STMN3
CD79A
RAB32
RPP14
EPM2AIP1
EGFL6
CGREF1
C3orf14
RPLP0
GDI1
RNF220
POLR2C
ZNF180
LAIR1
MYH14
DET1
EBI3
CTBP1
PLEKHA5
TNPO3
STK16
HLCS
TGIF1
NECAP1
SYT5
FGF3
NRF1
TXN
DCN
ZDHHC4
UNC50
NTN1
BCAS3
IL6ST
IGF2BP2
PRKRIR
REG3A
PEX12
POLR1B
RNASE2
FAM155B
PIGL
RAD23B
GPR88
MYOZ3
SYNE2
CCL8
PIK3IP1
ZCCHC4
ELL3
C2orf47
PCYOX1
SARM1
ATP6V1A
ZNF749
SAV1
NKTR
TMPRSS11D
OCA2
SFI1
GLO1
PEX6
GPC1
ART1
GRHPR
DNMT1
LTA
EXOC1
RPS12
TAPT1
KLF1
HLA-B
AFTPH
FAM83E
CLIP2
CXorf57
FUBP1
UBE2E1
AK5
TNRC6B
ZNF23
SULF1
STK17A
RAB2A
CHST4
MAT2A
AFF2
COG2
PIK3CD
HIST1H2AB
TAGLN
MIP
SCRN1
DDX1
ARSD
DCLRE1C
HSP90AB1
ITGAE
PWP2
LRP5
USP18
HOXD9
CNTNAP1
COPE
PSD3
ZNF10
OSGIN2
DOK4
TRAF1
CENPO
SESN1
RBBP7
ZNF419
DHX15
GML
CD97
RFWD3
RER1
TNFSF10
CORO2B
ICOSLG
MAP3K1
RGS6
ZNF407
CIRBP
SMYD2
FOLR3
C17orf85
TSSC4
FZD1
MTMR4
AGBL3
GTF3C3
TGFBR2
CLIC5
ACSM5
TMEM57
KIAA0087
CCDC30
TM9SF4
CDRT1
RAP1B
CACNA1C
CDT1
GDAP2
SYCP1
STK3
GPR15
CDC42BPA
TTF2
LEPROTL1
HS3ST3A1
EDF1
IQCK
CENPI
PAK1IP1
AEN
LSM7
GSK3B
ADAMTSL3
POLE2
LILRA2
IFT88
KBTBD4
PLEKHO1
VCP
BFAR
NFIC
GAR1
UBE3C
PRPF3
IFI35
ELF2
ZBTB44
GRPEL1
PDC
ANKLE2
IGF2R
CSNK2B
PSMB6
PARD3
SND1
DND1
WBP5
KAL1
ADAM17
SFN
POFUT1
MAGED1
NKRF
ATP5L
KCNMB2
CTLA4
ZNF155
GTF2H1
NT5M
CCNE1
AQP6
ZBED4
GRB2
SERPINA3
ADM
AMZ2
C8B
IQGAP2
TTC4
INPP4A
RRM2
LPCAT3
PRKD1
PROSC
KCNJ6
SNN
PYGB
MYO10
ALDH7A1
DRAP1
DOLPP1
BRDT
PPP2R5E
ATP11B
RASSF1
MYOT
GNL1
FBXL6
WDR12
ADAM21
ERI2
TMEM59L
BMP5
PGK1
TSSC1
TARDBP
SMPDL3B
CHD4
ANGEL1
NID2
RNF128
CPLX3
KRT9
C6orf15
NR5A1
ARL4C
GGCX
MARCKS
SLC25A21
KIAA1279
WASF1
ZMAT3
TNFRSF1A
JOSD1
FNDC8
HAND2
PBX2
TAF5L
PI4KA
MEGF9
GPR124
TRAPPC2L
BMP2
TRPA1
PSMA1
NEUROD1
RAB17
CRIPT
CDCA8
FAM50B
ZNF34
CLU
COL4A2
TNS4
IL12RB2
SRC
RPS15A
MEP1A
TMEM43
SLC7A8
ZNF207
CALCOCO1
OXSR1
DOC2A
C10orf2
IFNB1
SEPHS2
EXOC5
ZW10
TPR
ITGB7
GATA4
FAT1
B3GALT2
WDR43
ZBTB16
ODC1
RAB22A
FAM105A
MTMR6
FOSL2
NACC2
MYNN
DNMT3B
IL5
TTLL1
PITX3
SDCCAG3
POLD2
AASS
GABRB1
SOCS5
MAP1LC3C
RAD54B
GAN
HAX1
SETX
PRKCDBP
GPR182
ACAT2
TSPAN5
WDHD1
FOXC1
PANK2
MGAT4C
CD6
NRL
CDC25C
ELAC1
SNAPC4
IL27RA
FAR2
TCEB3
EDNRA
TRIM22
RPA4
PLOD1
FGF14
LIPC
ARMCX3
DLST
RBBP4
GOSR2
IRF1
CLCN2
HGS
TBC1D5
TRIM44
CRH
CD207
GOLPH3
RHBDL1
KIF24
HCN4
PHKB
MTMR1
SHOC2
ABHD10
STARD5
RNASE6
C8G
DLK2
TAL1
APOL1
KCNB1
RNF39
BMPR1B
NACA
UNC5C
ATP6V1C1
GRHL2
POU2F3
ETAA1
LPHN3
KATNB1
SMAD6
BTG4
SLC12A1
ATG16L1
VCL
DSP
GPR18
METTL9
UGGT2
ARHGAP19
MOSPD3
MBNL2
CREBZF
TAGLN2
TJAP1
ACOT13
PCM1
POLA1
CSN3
FAM134B
ALDH5A1
PIAS2
CSNK1A1
BAAT
PLSCR2
STX8
ATP13A3
ADH7
BOLA1
UBQLN2
RECQL
ZNF443
HIST3H2A
HS3ST1
PLA2G4C
PDGFC
ZFC3H1
FAM149B1
LILRB5
SDF2
FRMD8
ANKRD34C
UCKL1
OR10H1
FGF1
SF3A2
ADAR
ST5
EIF3M
KCNF1
SP100
OTUD7B
GPR3
KCNQ4
ADAM23
KRT23
TAS2R13
FBXO21
RDH16
CHIC2
RPP38
HPGD
E2F1
SEC63
PIGF
SOS1
LY9
SALL2
GPR173
SLC30A3
BTBD18
ATN1
ZC3H13
SETD5
MPHOSPH6
PTPRA
CPNE3
RDH8
MRPS33
TRPV5
WFS1
UBC
PDHX
IL17B
SLC13A2
COLEC10
RNASEH2A
SUCLG2
ADCYAP1R1
C6orf10
ZBTB48
GPR32
ADCY6
USP53
MAP4K3
DIRAS2
RPAP1
CD83
SEC14L3
CENPM
CEP76
ABCA12
C8A
ACADSB
IAPP
MYCT1
FAM86A
SH3BGRL
LPPR3
RND3
SH2B1
HECTD3
HTR1B
SMAD2
ITM2A
NFIL3
RPS6KA3
GPR37
CHAF1A
P2RX2
LRP2
H2AFJ
ATP8B4
SPP2
GYS2
CRYAA
JMJD4
PRKAR2A
NHP2L1
KIAA1462
SCML2
TIMM10
SLC43A3
COPS3
MICALL2
GPR171
PICK1
MRPL46
ZNF385D
LIG4
PCNT
PPARG
NR1H4
RAB33A
COL11A2
GCNT4
MYL4
CITED2
TDP1
CASQ1
PPP1R12A
CTRL
PSMC2
CLIP1
SIPA1L3
DNAL4
SLC9A5
OR7A17
PSMA3
FLT4
MAPK10
SMG7
ANKRD27
USP9X
CHMP7
PQLC3
RDX
SPATS2L
NPC2
ZNF141
COL1A2
KIAA0556
TAAR2
FCHO1
MEFV
EIF2AK1
MBNL1
TMEM115
LMO1
HERC4
TIMM17A
PLEKHM1
HTR2A
PRDM16
PRPF38B
IDUA
PCYT2
HIST1H2BE
SUMO1
HIST1H2BJ
CPLX2
OXR1
LYRM2
HIP1R
PDZRN3
ZG16
FMO5
CRELD1
BRD4
DMXL2
SLC5A7
TUBA8
FOXO3
KDM4C
CBLC
PDPN
DYSF
MAFK
PTPN21
RBM38
ABCB9
ZNF250
STOM
KCNIP2
DNTTIP2
NPPB
TIPIN
TRIAP1
LRP10
ADA
DRAM1
VPS39
NRP1
GATM
KIF2A
PTPN22
E4F1
ITIH2
RPS5
PCDH9
MUL1
RWDD2A
TRPM8
IL22
TYW1
SPATA20
OPCML
NR1I3
CD28
EML2
SETD2
SCN1A
ALDH1A2
SNTG2
PPP1R3C
SHANK2
ZBTB17
CTSD
TEAD4
CCDC132
SCN3B
ETNK2
POLR3K
OR7A10
CDC123
DNAJB4
IPCEF1
PLK4
DDX6
LRFN3
FLT3
TJP1
SCGB1D2
VEGFC
KIF11
RASL12
SOSTDC1
NDOR1
WDR74
IL13
ZNF148
HGFAC
MUTYH
CTNNB1
ZBED2
CENPE
GDF5
SHARPIN
CCL5
SGK1
BBS9
KLK13
SHC2
USP36
BTBD1
WDR55
NGB
DFNB31
BRPF1
CCDC22
CTRB2
NUDT7
PIGV
INA
TNIP1
ZNF415
CD2
FOLH1
CRHR1
CST5
BHLHE41
IRF2
ZNF79
BTG3
RCC1
PSAP
TLL2
LCMT1
SAMSN1
RARG
GPT
ZSCAN18
ERC1
NMT2
DSN1
RYR2
ASPSCR1
MAD2L1
HFE
DDOST
GAST
ATOX1
PPRC1
CCDC47
TMEM11
IKZF1
OR2B6
FRMD4B
DPAGT1
AHDC1
PIK3R5
FSTL4
TTC31
IPO7
TMEM106C
LENEP
PNPO
KHDRBS2
ARHGDIA
SLC7A1
PITX2
VPS8
NR4A2
ATP2C2
SFXN1
CHKA
MCM3AP
HIST1H1B
CNN2
RPL7
C9orf91
RECQL5
UCN
NCL
TOMM34
SH3PXD2A
ASXL2
PCTP
FARSA
LGR4
DCAF4
MT3
MAP3K8
EGR4
NUDT3
ARMC4
ARFGAP3
KIAA1109
RFTN1
NEO1
TAOK3
CBX1
CTAG2
VPS13D
CROT
C10orf76
ISL1
RPL35
FTH1
WDR61
CADPS2
RAB40C
CTDSP2
SF3A1
PTGER3
GNA14
ZCWPW1
ECD
NR2E1
CAPZA2
R3HCC1
GPR35
SNX11
CETN1
TRIM15
IL21R
FKBP5
GNPTAB
DDX42
MARK4
PCK2
MINA
RPLP2
C14orf2
ACTN1
DIAPH2
OR10J1
SLC5A5
FBXO7
SEMA4D
AQP2
ANO10
PKD2L2
PHKG1
NAP1L4
GPRC5D
PLXNA3
EDC3
HLA-DMA
OR7C1
PTPRG
F12
CREB3L2
GRK6
LSM3
MAL
EIF4E2
TRIM3
TMF1
TUBAL3
IL3
CHORDC1
SPG21
FRAT2
KIAA1024
S1PR1
FBL
TOM1
PAX9
GPR20
KIAA0368
TG
PLCB4
CKM
CA12
CRISP1
ABHD6
LRCH3
HCLS1
TRIP11
ERN2
ARMCX2
MMP3
CBFB
AKT3
TACC2
MAN1B1
YKT6
STAB1
CDC42
FEM1B
MIA3
POLD3
ARHGAP29
RGS20
TMEM50A
DAAM1
EPYC
NOD1
KRT81
IRF5
SLA
SYNE1
RFXANK
KCNJ1
DYNC1I2
PTGES3
MKI67
C9orf40
OXT
ENAH
NSD1
LYPD1
CNNM3
MMP10
OLA1
C5
IGFBP2
CDKL5
DSC3
CCDC57
LARP4
CCPG1
ERCC5
RRAGA
ERN1
EIF3K
PIK3C2G
GIGYF2
SSRP1
ADIPOR2
TSPAN15
MAP2K2
ZMYM4
ESPN
STK39
SACS
LETMD1
VNN3
PIK3R1
PHC1
CD34
SMARCD2
KCNN4
FAIM
CCR9
TGDS
OXCT1
ARMC1
TCF7L2
DRG1
FUCA1
PFKFB4
IRF2BP1
CAPN9
PLEKHA4
HNRNPA3
PLXDC2
RFPL2
TARBP2
TBK1
ACTL8
CST3
FDFT1
FZD2
NARFL
BBS4
CYP11A1
SCRG1
ALOX15B
CHD9
PHLPP2
GIN1
DVL2
BBS7
C7orf69
ASB4
RGS5
TROAP
PSG3
OR7E24
HIST1H3G
SLC35F5
TTLL12
CRNKL1
MOS
STAC
TGFB1I1
RPGRIP1
SEPP1
LRRC6
RPH3A
NOX3
ZCCHC6
PCSK1N
LIME1
ZNF783
RFPL1
PLLP
KIFAP3
HIF3A
TPPP3
PTPRM
GREB1L
THAP9
DCUN1D1
DKK1
SAMD9
HEG1
BRD8
CSRNP2
ITGA4
L1CAM
NNT
KIF13A
GKN1
BIRC7
GIMAP4
GHRHR
AMELX
MYF6
SDK2
PRDM2
ARL4D
RMI1
TRIM28
DNASE2B
DDX23
FAM114A1
CNOT3
ZNF143
CDC14A
TNFAIP6
BCR
BBX
KCNJ4
CDADC1
CCDC87
CAPRIN2
CTSG
SCUBE2
SERPINA10
ZBTB7C
TMEM2
NRP2
ATF3
YIPF1
SLITRK3
TIA1
STX17
TAPBPL
SV2C
DCAF17
SRP54
RNGTT
NUFIP1
YRDC
P2RY13
CHPF2
ANXA9
HPN
TMEM176B
PSMD2
IGF1R
RHOH
DYRK1B
NAGK
FBP1
CNTLN
NDE1
ELL2
FASTKD1
KLK12
CCDC51
RASA3
HAAO
FUT6
DSCR3
STX2
RBX1
ATP6V1G1
PPP6C
ROBO3
CFLAR
COLQ
LARS
NEUROD2
SAMD14
PRDX4
MCRS1
MT1M
AGRP
GTF2IRD1
STIP1
GCGR
PAFAH1B1
C16orf3
CADPS
RCN1
ANGPT1
POU4F3
IQCH
OSBPL10
LLGL2
SCAND1
RIN3
TLE2
UBTF
PPA2
MAGEH1
INPP1
PJA2
ZFAND6
CDKL2
CTNNA3
PPM1E
OSBPL8
TFAP2A
TRA2B
PRPF4B
CHD5
CCDC144A
METTL1
FBXO46
MID1
MPRIP
PLAC8
RBL1
CHRM4
ZFHX4
ALDH8A1
DAK
KDM5A
LEPROT
MAN2C1
TCOF1
LLPH
ZNF423
CPE
DNAJC16
HLA-DOB
TMEM40
DYNLRB1
ALG13
CLUL1
PCSK5
AKAP12
PDE10A
SIDT2
COX7A2
GRIN2A
ACVR1B
DIS3
TLL1
CYB561D2
RABAC1
WWC3
SACM1L
COASY
SMAD1
RMND5A
CYP2J2
OR2H1
CYB5R4
MYO1D
N4BP3
TAF1B
APOBEC3F
SLC19A2
SLC25A17
SPINT1
PRDM13
GUCY1A3
TPMT
TRIM17
MAP2K7
CRAT
AP3D1
GRWD1
AHCYL1
ALOX12B
TMED3
ARPC1A
JAM3
CRLF1
DLG2
FHL1
KLHL7
RNF19B
MTR
NELL1
ITCH
NLE1
ENY2
QRSL1
CDH17
TMEM140
MAN2B2
TMEM106B
RAC1
GPN3
CDC25A
AURKC
SNF8
SHBG
MMP16
HN1L
RBM47
CHD2
TRIM29
SCAPER
COQ9
EPHX1
ITGA10
PIK3C2A
SLC18A1
IRS4
GNB3
XRCC1
BHLHE40
AQP3
CCDC109B
ECHDC3
APH1A
FIG4
ARL6IP5
GJA3
ATAD5
ANKRD49
SEMA3G
OTOF
TREM2
VTCN1
POLR2D
ACTC1
ZNF674
TFR2
DGKH
COG7
DCLRE1B
WDR48
RANBP10
GIP
ZNF277
CALML3
SERGEF
SFRP4
ELP3
CNBP
HCFC1
C5orf30
AKAP10
BMP10
KIF5C
CTCF
HYAL4
DYNC1LI1
PIGP
APBB1IP
ZNF32
PTPN14
EMP3
UFSP2
BNIP1
FBXO9
ITGA1
SSH3
GREM2
NRBF2
SNRPD3
DTX3
HEATR3
GTF2A1
GATAD2A
PSG5
MLPH
SOX13
BCAR3
TBC1D15
MRPL40
LILRA3
RAB1A
SLC6A8
MC1R
PLP2
ENPP4
ARFRP1
FAM178A
SLC22A18AS
VPS33B
PYY
GLRX5
GLRB
RENBP
NTS
DTNA
SEMA5A
BMP8B
DNA2
SERPINB3
CD47
SLC16A6
CLDN8
AEBP1
PEG10
RNF186
SUV420H1
SNTB1
CASP4
DKK3
TNFAIP1
HDLBP
GPR137
CHPF
PSMD10
CIR1
ASH1L
ACP5
TAS2R3
RPL38
ZNF157
GPRC5C
GIF
PRDM10
RHBDD3
FSHB
KLRF1
SLC6A4
FASLG
ARHGAP22
CNOT7
PTN
KEL
TRPC1
CYP24A1
TAF12
KSR1
CCND1
EGLN1
SNX13
FAM8A1
HEATR1
PTMS
ACTR2
CEND1
CNTN6
SETD6
BLK
TRPM1
PCBP2
TCF7L1
TOR1A
STT3A
CDKN2C
IL10
SMG5
FBXL7
SYNPO
CD164
PRSS8
AGK
LRRC47
GNGT1
PPT1
KRT84
NHP2
RNF10
EGF
SFRP1
NDRG4
MS4A6A
NRCAM
WDR13
SLC6A20
HTRA2
GJB5
FAM192A
ATG4A
SLC29A2
MS4A4A
GALC
CYTH2
ANKRD1
GPLD1
SERPINB8
PIGB
PPARGC1A
OBSL1
GCA
DIDO1
SPATA2L
CNOT4
PUS7
BHMT
LEPREL1
ARG2
PTCH2
FBN2
TAZ
EXT2
PHC3
OR1E1
DPP4
SERTAD3
ZNF471
KLHDC2
TEX13A
SP4
FNDC4
TBC1D29
PLEKHB2
EIF2B3
SLC6A12
ARHGAP26
ETV6
CHRNA10
PXN
ZNF500
GATAD1
GMCL1
SASH3
GTF2H5
RASL11B
HLF
JUND
SCAP
FANCL
HIBCH
MYL5
WASF2
ABI2
ACTR3
HNRNPU
ATXN10
GTF2I
SART3
ARMC6
CHCHD3
HNRNPH1
HNRNPH3
MRPS17
ANP32E
PCBP1
PCBP3
PRC1
ACTN2
ACTN3
FLNC
RNH1
RPA1
PML
MYH13
MYH11
MYH1
MYH2
MYH6
MYH4
MYH8
MYH7B
MYH7
MYH3
HNRNPM
MYL6B
PRDX1
DHX9
SQSTM1
SAFB2
SAFB
TRIP6
DBN1
SPG20
IPO4
GCN1L1
RUFY1
AAAS
FANCI
STRAP
TLN2
SAMM50
ZHX2
GYS1
NDUFS1
OXSM
LRPPRC
NUBPL
NDUFS2
CNOT1
NDUFC1
EPAS1
PPM1F
NDUFA10
ME1
NDUFB6
SCO2
NDUFB11
ARNT
NIPBL
ATG5
PPIH
LGALS13
GLUD1
