# Supplementary material for: Development and experimental validation of an osteoporosis diagnosis model based on disulfidoptosis-related genes and immune infiltration analysis
Source: Front Immunol. 2026 May 28;17:1834059. doi: 10.3389/fimmu.2026.1834059 (PMC13253969; doi:10.3389/fimmu.2026.1834059)
Supplement: Supplementary file 1 [file DataSheet1.zip › Supplementary Material/Supplementary__Table S3 DRDEGs.csv]

x
TRIM44
FOXO3
VPS35
STMN4
PCSK1N
IFNA7
TNPO3
SLC6A12
KEL
ACTN2
ITCH
ZNF783
PSMB4
HIST1H3G
BMP10
PSMA1
BOLA1
ZFC3H1
RAB32
HNRNPA1
CNOT7
MPZ
CCT5
ARL4C
TMEM140
NPC2
ACTN3
CTRL
MPHOSPH6
CYP2J2
EIF3F
KLHDC2
DCLRE1C
IRS4
PSMD2
MAP1LC3B
COPS3
DHX15
MIA3
AFTPH
RAC1
GPR3
RUVBL2
TMX2
FLNC
SLC17A3
DDN
BTG4
HIST1H2BE
RPLP0
TRHR
LETMD1
FIG4
SNRPB2
SEMA5A
PPIH
ADIPOR2
PNN
DIS3
COG2
IFI35
SNX13
EIF3K
ALOX15B
ZBTB16
HOXA2
CHD1L
AHDC1
SLC29A3
IRF2BP1
COLEC10
GJB5
FOLR3
KIAA1024
RPS12
FAM86A
SPP2
SLC7A11
P2RX2
C10orf76
VCL
CHD2
JOSD1
VPS8
ARMCX3
HEXB
DDIT4
COQ9
DRG1
HIST1H2AB
SNX10
ZBED2
ANGPT1
POLD3
SCML2
RPP38
NFIC
TBK1
FLT3
MAP3K1
PSG5
USP9X
EGR4
PCTP
MOS
PCNT
SCO2
HNRNPH3
SNAPC4
TTLL12
TARDBP
FZD2
ELTD1
KIFAP3
ZNF32
PHKG1
DDX6
MEP1A
PRDX1
RPA1
MTMR2
KIF13A
ALOX12B
FASTKD1
C8B
NRP2
STAC
GTF2IRD1
LYPD3
TAOK3
NAP1L4
NHP2
MYOZ3
NDUFS2
PRKAG2
OXSM
COL4A2
TJAP1
ZNF471
TMEM11
LEPREL1
RAB2A
F7
NDUFC1
SOAT2
FRAT2
RAB40C
DYNLRB1
IKZF1
POFUT1
GOLPH3
N4BP3
VCP
GATAD2A
SYNE1
CHMP7
UBQLN2
UBE3C
GNGT1
TRIM28
RASA3
MXD3
VPS39
APOBEC3F
GRK6
PGRMC2
CTNNB1
TTF2
PTMS
FANCG
UBE2E1
ANKRD27
LAX1
CORO2B
AKT3
GCN1L1
NRF1
FLNA
ATG16L1
SLC9A5
GINS1
AGBL3
CTSD
MYH14
ABCA12
GNL1
APH1A
NUBPL
CCND1
CCDC47
CIR1
CNIH4
FLT4
UBTF
FAM155B
TIPIN
NGB
SLC30A3
TUBA8
TSSC4
IL13
ZNF157
SPINT1
PLA2G4C
ZNF155
ANKLE2
ZBTB7C
ADAM17
CCDC109B
ZSCAN18
MAN1B1
LLGL2
AK5
ZC3H7B
RBM38
PLEKHA5
DRAM1
MGAT2
KCNJ6
ACTN1
BIRC7
GOSR2
NRBF2
ITGB7
ANP32E
SQLE
ESPN
OLFM1
RNASE2
UGDH
RHBDD3
CCDC22
ADAM15
OSGIN2
KCNF1
HEG1
IPO9
TM9SF2
ADAMTSL3
CCNE1
SMARCD2
LAIR1
GTF2A1
XPOT
BBS4
HCLS1
PCYT2
GJA3
LMO1
TMEM115
DYNC1LI1
FCHO1
GPN3
EBP
SPATA2L
LONRF1
IPCEF1
CITED2
BACH2
FOSL2
SMG5
FAM89B
NMNAT2
DTNB
RAD23B
FAIM
CDKN2AIP
ZBED4
OSBPL8
SLC22A18AS
RRP12
PRKRIR
BBX
OR10H1
NARFL
PAK1IP1
NECAP1
CALB1
RBL1
GCA
ZNF221
CD34
RANBP10
NACC2
SIPA1L3
C7orf69
DHODH
CNNM3
WFDC8
SLC43A3
ASXL2
MAN2B2
GGCX
KAL1
ELMO3
SLA
FAR2
SAFB2
ACAP2
