# Supplementary material for: Development and experimental validation of an osteoporosis diagnosis model based on disulfidoptosis-related genes and immune infiltration analysis
Source: Front Immunol. 2026 May 28;17:1834059. doi: 10.3389/fimmu.2026.1834059 (PMC13253969; doi:10.3389/fimmu.2026.1834059)
Supplement: Supplementary file 1 [file DataSheet1.zip › Supplementary Material/Supplementary__Table S4 MEbrown_genes.csv]

x
ERAP2	INHBE	TULP1	MT4	NR2F1	TMPRSS5	TUBA8
TRPV6	SOAT2	EDN2	RP1-217P22.2	KRT16	CHRNA9	ZNF385D
EPCAM	ONECUT1	FKBP6	RP5-1184F4.5	IDO1	ULBP2	ODAM
HSPB1	LOC101929078	NPPB	HMGB3P30	KCNF1	TAS2R1	DPEP3
LPCAT3	CTB-102L5.7	SPAG8	LOC100127972	CYP2B7P	IL36A	PYY2
BAHD1	PROP1	AFM	PTGES2	BARX2	PCDHB13	DLK2
ARMCX2	GALR2	LILRB5	RWDD2B	ICOS	CCL24	KRT24
HRSP12	PTPRU	APOA4	NT5DC3	ADH7	DSPP	NME8
PALM	ALDOAP2	PRB3	TUT1	GBX2	PCDHGB6	FGF20
CNN1	CTC-425F1.4	ZPBP	PLEKHA1	CYP4F8	CEMP1	SLC16A8
LARS2	SYP	LDHC	DCUN1D2	PTPRT	N4BP2L2-IT2	CAPN11
ABCA3	TENM4	CELA2B	DUSP26	GNB3	RP11-429B14.4	TBC1D29
COL16A1	C14orf79	MATN4	FSD1	BAI1	ACVR2B-AS1	ERC2-IT1
KIAA0753	GLB1L2	SPINK4	LIPG	SRSF6	ERV9-1	OCLM
GC	TMEM262	MYF5	PDCD5	ADRA2C	LOC100130741	HCG9
GJB1	LOC157562	BC113958	USE1	IL13RA2	HAB1	P2RX3
SH3BGR	HOXA5	LOC100507630	CLCF1	NME5	RNF5	BTF3P11
POM121	DGCR6L	PDCD1	TRPV4	TIMP4	GPR144	OR10H1
SPTBN2	ABO	KIF25	COPZ2	APCS	XRCC3	HIST1H3A
S100A1	HIST1H3I	POU3F4	DECR2	FOLR3	SMARCE1P2	HIST1H3C
ZNF211	MNX1	EPS15P1	GDAP1L1	ZNF205	EEF1DP5	PPAP2A
ITIH3	LOC100294145	CSN3	C17orf53	GDF5	KRT8P11	NUPR1
TCAP	ZNF528	IL5	POPDC3	IL18R1	ATP8B2	KIF1C
VRTN	SERPINA10	THEG	UPK3B	HTR2B	COX6B1P3	SERPINA5
CYP2W1	TNIP3	LOC57399	RP3-522P13.2	IQCC	CDC37P1	RARRES2
						RBM4B
	C16orf71
	CTD-3126B10.1
	C1QTNF9B-AS1
