# Supplementary material for: Development and experimental validation of an osteoporosis diagnosis model based on disulfidoptosis-related genes and immune infiltration analysis
Source: Front Immunol. 2026 May 28;17:1834059. doi: 10.3389/fimmu.2026.1834059 (PMC13253969; doi:10.3389/fimmu.2026.1834059)
Supplement: Supplementary file 1 [file DataSheet1.zip › Supplementary Material/Supplementary__Table S5 GO_KEGG.xlsx]

## Sheet: Sheet1
Table S6 Results of GO and KEGG Enrichment Analysis for MEBrown Genes
ONTOLOGY	ID	Description	GeneRatio	BgRatio	pvalue	p.adjust	qvalue
BP	GO:0030299	intestinal cholesterol absorption	3/124	18/18870	0.00021	0.00021	0.159
BP	GO:0071827	plasma lipoprotein particle organization	4/124	50/18870	0.000324	0.000324	0.159
BP	GO:0044241	lipid digestion	3/124	22/18870	0.000389	0.000389	0.159
BP	GO:0098856	intestinal lipid absorption	3/124	22/18870	0.000389	0.000389	0.159
BP	GO:0071825	protein-lipid complex organization	4/124	53/18870	0.000406	0.000406	0.159
CC	GO:0001669	acrosomal vesicle	6/133	145/19886	0.000435	0.000435	0.0943
CC	GO:0031089	platelet dense granule lumen	2/133	14/19886	0.00383	0.00383	0.416
CC	GO:0042827	platelet dense granule	2/133	21/19886	0.00858	0.00858	0.621
CC	GO:0030137	COPI-coated vesicle	2/133	25/19886	0.012	0.012	0.653
CC	GO:0072562	blood microparticle	4/133	144/19886	0.016	0.016	0.662
MF	GO:0005501	retinoid binding	3/128	38/18496	0.00229	0.00229	0.145
MF	GO:0019840	isoprenoid binding	3/128	38/18496	0.00229	0.00229	0.145
MF	GO:0043178	alcohol binding	4/128	89/18496	0.00339	0.00339	0.145
MF	GO:0140333	glycerophospholipid flippase activity	2/128	13/18496	0.00353	0.00353	0.145
MF	GO:0019842	vitamin binding	5/128	150/18496	0.00391	0.00391	0.145
KEGG	hsa04060	Cytokine-cytokine receptor interaction	8/64	298/9396	0.00088	0.00088	0.114
KEGG	hsa04979	Cholesterol metabolism	3/64	51/9396	0.00497	0.00497	0.322
KEGG	hsa04950	Maturity onset diabetes of the young	2/64	26/9396	0.0134	0.0134	0.577
KEGG	hsa04742	Taste transduction	3/64	86/9396	0.0207	0.0207	0.669
KEGG	hsa04080	Neuroactive ligand-receptor interaction	6/64	370/9396	0.0395	0.0395	0.718
GO, Gene Ontology. BP, Biological Process. CC, Cellular Component. MF, Molecular Function. KEGG, Kyoto Encyclopedia of Genes and Genomes.
