# Supplementary material for: Development and experimental validation of an osteoporosis diagnosis model based on disulfidoptosis-related genes and immune infiltration analysis
Source: Front Immunol. 2026 May 28;17:1834059. doi: 10.3389/fimmu.2026.1834059 (PMC13253969; doi:10.3389/fimmu.2026.1834059)
Supplement: Supplementary file 1 [file DataSheet1.zip › Supplementary Material/Supplementary__Table S6 GSEA .xlsx]

## Sheet: Sheet1
Table S7 Results of GSEA for Combined Datasets
ID	Set Size	Enrichment Score	NES	pvalue	p.adjust	qvalue
SANA_RESPONSE_TO_IFNG_UP	57	0.598464	2.3295	1.85e-07	0.000136	0.000125
BROWNE_INTERFERON_RESPONSIVE_GENES	63	0.540278	2.15604	5.91e-06	0.00174	0.00159
KEGG_AUTOIMMUNE_THYROID_DISEASE	47	0.574678	2.15005	8.87e-06	0.00249	0.00228
BIOCARTA_TH1TH2_PATHWAY	21	0.686631	2.11384	5.21e-05	0.0085	0.00778
MOSERLE_IFNA_RESPONSE	25	0.641024	2.07695	0.00018	0.0196	0.018
BLANCO_MELO_HUMAN_PARAINFLUENZA_VIRUS_3_INFECTION_A594_CELLS_UP	150	0.44504	2.04984	2.17e-07	0.000137	0.000125
EINAV_INTERFERON_SIGNATURE_IN_CANCER	26	0.626412	2.0455	0.000195	0.0202	0.0184
BIOCARTA_ASBCELL_PATHWAY	13	0.75024	2.03769	0.000277	0.0233	0.0213
HAHTOLA_MYCOSIS_FUNGOIDES_CD4_UP	58	0.517634	2.02501	4.63e-05	0.00779	0.00712
KEGG_ALLOGRAFT_REJECTION	34	0.579465	2.01346	0.000185	0.0198	0.0181
KEGG_MEDICUS_REFERENCE_TYPE_I_IFN_SIGNALING_PATHWAY	21	0.649373	1.99914	0.000272	0.0232	0.0212
ALTEMEIER_RESPONSE_TO_LPS_WITH_MECHANICAL_VENTILATION	103	0.455678	1.98078	9.48e-06	0.00254	0.00232
RADAEVA_RESPONSE_TO_IFNA1_UP	45	0.530827	1.96565	0.000138	0.0169	0.0155
UROSEVIC_RESPONSE_TO_IMIQUIMOD	18	0.665733	1.95732	0.00101	0.0489	0.0447
WANG_NEOPLASTIC_TRANSFORMATION_BY_CCND1_MYC	20	0.644678	1.95217	0.000492	0.0326	0.0298
PARENT_MTOR_SIGNALING_DN	40	0.535219	1.94107	0.000637	0.0402	0.0368
KEGG_MEDICUS_REFERENCE_TYPE_I_INTERFERON_TO_JAK_STAT_SIGNALING_PATHWAY	20	0.660202	1.99917	0.000302	0.0244	0.0223
REACTOME_FOXO_MEDIATED_TRANSCRIPTION_OF_OXIDATIVE_STRESS_METABOLIC_AND_NEURONAL_GENES	23	0.596199	1.90213	0.000679	0.0421	0.0385
BLANCO_MELO_BETA_INTERFERON_TREATED_BRONCHIAL_EPITHELIAL_CELLS_UP	261	0.352872	1.74642	3.36e-06	0.0011	0.00101
BLANCO_MELO_BRONCHIAL_EPITHELIAL_CELLS_INFLUENZA_A_DEL_NS1_INFECTION_UP	434	0.313905	1.63301	2.54e-06	0.000935	0.000855
GSEA, Gene Set Enrichment Analysis.
