# Supplementary material for: Development and experimental validation of an osteoporosis diagnosis model based on disulfidoptosis-related genes and immune infiltration analysis
Source: Front Immunol. 2026 May 28;17:1834059. doi: 10.3389/fimmu.2026.1834059 (PMC13253969; doi:10.3389/fimmu.2026.1834059)
Supplement: Supplementary file 1 [file DataSheet1.zip › Supplementary Material/Supplementary__Table S7 GSVA.xlsx]

## Sheet: Sheet1
Table S8 Results of GSVA for Cluster Group
ID	logFC	AveExpr	t	P.Value	adj.P.Val	B
REACTOME_CREB1_PHOSPHORYLATION_THROUGH_THE_ACTIVATION_OF_CAMKII_CAMKK_CAMKIV_CASCASDE	0.385418	0.010104	3.83414	0.0003	0.99861	-1.41398
KEGG_MEDICUS_REFERENCE_REGULATION_OF_COMPLEMENT_CASCADE_CFHR	0.353953	-0.00331	2.68369	0.009355	0.99861	-3.10671
REACTOME_SCAVENGING_BY_CLASS_F_RECEPTORS	0.34717	0.008546	2.83203	0.006254	0.99861	-2.90895
REACTOME_HIGHLY_SODIUM_PERMEABLE_POSTSYNAPTIC_ACETYLCHOLINE_NICOTINIC_RECEPTORS	0.338387	-0.01727	2.78172	0.00718	0.99861	-2.97683
BIOCARTA_CIRCADIAN_PATHWAY	0.337746	-0.03253	2.61938	0.011093	0.99861	-3.19016
KEGG_MEDICUS_REFERENCE_II_BLOOD_GROUP_ANTIGEN_BIOSYNTHESIS	0.328533	0.011112	2.92347	0.004848	0.99861	-2.78357
REACTOME_INACTIVATION_OF_CDC42_AND_RAC1	0.325803	0.021407	2.60266	0.011591	0.99861	-3.21162
REACTOME_ROLE_OF_ABL_IN_ROBO_SLIT_SIGNALING	0.300053	0.021192	2.79551	0.006914	0.99861	-2.95831
REACTOME_CREB3_FACTORS_ACTIVATE_GENES	0.29836	0.043748	2.29897	0.024937	0.99861	-3.58387
WP_CCL18_SIGNALING_PATHWAY	0.287346	0.018296	2.24712	0.028252	0.99861	-3.64394
WP_ARSENIC_METABOLISM_AND_REACTIVE_OXYGEN_SPECIES_GENERATION	-0.28724	-0.0118	-2.46003	0.016734	0.99861	-3.39069
REACTOME_P75NTR_RECRUITS_SIGNALLING_COMPLEXES	-0.29155	0.003852	-3.33546	0.001451	0.99861	-2.18871
REACTOME_ACYL_CHAIN_REMODELING_OF_DAG_AND_TAG	-0.30012	0.004657	-2.07922	0.041798	0.99861	-3.83099
REACTOME_PREVENTION_OF_PHAGOSOMAL_LYSOSOMAL_FUSION	-0.3089	-0.02091	-3.40784	0.001163	0.99861	-2.07964
KEGG_MEDICUS_REFERENCE_GLYCOSAMINOGLYCAN_BIOSYNTHESIS_LINKAGE_TETRASACCHARIDE	-0.31447	0.004589	-2.19653	0.031855	0.99861	-3.70151
KEGG_SULFUR_METABOLISM	-0.32767	0.017647	-3.35933	0.00135	0.99861	-2.15288
KEGG_MEDICUS_REFERENCE_HYDROLYSIS_OF_SPHINGOMYELIN	-0.37917	-0.0381	-2.75901	0.007638	0.99861	-3.00719
REACTOME_PROPIONYL_COA_CATABOLISM	-0.37939	0.0474	-2.22013	0.030127	0.99861	-3.67477
REACTOME_TRNA_PROCESSING_IN_THE_MITOCHONDRION	-0.44851	-0.0455	-2.52426	0.014206	0.99861	-3.31096
REACTOME_CONJUGATION_OF_BENZOATE_WITH_GLYCINE	-0.45635	-0.01387	-2.73121	0.008235	0.99861	-3.04415
GSVA, Gene Set Variation Analysi.
